# Supplementary material for: Exploration of High-Grade Transformation and Postoperative Radiotherapy on Prognostic Analysis for Primary Adenoid Cystic Carcinoma of the Head and Neck
Source: Front Oncol. 2021 Apr 9;11:647172. doi: 10.3389/fonc.2021.647172 (PMC8063729; doi:10.3389/fonc.2021.647172)
Supplement: Supplementary file 1 [file Table_1.xlsx]

## Sheet: 详表-热点是包括在阳性区域内
大类	病理号	部位大组（1头颈2非）	G-管状	C-筛状	S-实性	B-基底样	CYD1-比例	CYD1-强度	CYD1-热点比例	CYD1-热点强度	CYD1-新	CYD1-备注	CYD1分组30-60-	CD117-比例	CD117-强度	CD117-热点比例	CD117-热点强度	CD117-备注	CD117分组	TRK-比例	TRK-强度	TRK-热点比例	TRK-热点强度	TRK-备注	TRK分组-50-75-	TYPE-IHC修正
Re-0	498757	1		20	50	30	50	2			40		2	80	1	40	2		1	60	2			实性混合	4	3
Re	500317	1	60	30	10		70	1	30	2	60		3	75	1	40	2		2	70	1	50	2	筛状区域多	4	1
P	503592	1	60	40			40	1	35	2	30		2	1	1				0	30	2				3	5
P	504458	1	10			90	80	1	20	2	60		3	30	2			G50,基底区10,膜阳<10	1	90	1	60	2		4	4
P	516975	1	10		90		70	1	30	2	75		3	95	2			膜阳区较分散	2	10	1				2	3
P0	518891	1	15	5		80	70	2			60		3	50	2			基底样区1-10浆阳	2	70	2	20	3		4	4
P0	524519	1		80	20		60	1	35	2	55		2	35	1		2		1	60	1	40	2		3	2
R张伟	525012	1	40	50	10		40	2			40		2	70	2			对照也有膜阳性	0？	80	2	30	3		5	5
P0	526015	2	10		70	20	60	1	10	2				85	2				2	70	2			实性混合	4	3
Re-0	526900	1			100		20	2			20		1	85	2				2	10	1			主要是浆阳	2	3
Re	531053	1	40	40		20	50	1	10	2	35		2	90	2				2	60	1				3	5
P	533747	2	20	80			20	2						75	2				2	90	2	10	3		5	2
P	534878	2	10	40	20	30	30	2	5	3				85	2		2		1	60	2				4	4
P	535433	2	20	80			30	1	10	2				60	2				1	95	1	50	2		4	2
P	536083	2		20	50	30	50	2						80	3				2	70	2			实性混合	4	3
P	539308	2	10	15	70	5	50	1	30	2				85	3			本片是非实性区最多的一张，基底区（与筛区混合）0	2	80	1	70	2	本切片实性区2分	4	3
P	542114	2	10		90		40	2						50	2			染色不均	2	5	2				3	3
P	543148	1		40		60	70	1	40	2	40		2	75	2			C75-B60	2	50	1				3	5
P卓	547096	2	70	30			60	1	30	2				80	2				2	40	1	10	2	管状区多	3	1
P	548003	1	80	20			50	2			35		2	80	2				2	80	1	40	2		4	1
P	551287	2	70	30			40	1	5	2				80	2				2	50	1	20	2		3	1
Re	553547	1	80	20			40	2			30		2	70	3			对照也有膜阳性	0？	80	2				5	1
Re-0	557517	2	100				30	2						90	2				2	30	1	10	2		3	1
P	558332	1		30	70		40	2			50		2	80	2				2	60	1	40	2		3	3
Re-0	558393	1		90	10	核分裂较多	50	2			40		2	75	2				1	50	1	30	2		3	2
Re-0-M缺片？	561587	1m		60	40		10	1	5	2				70	2				2	50	1	20	2	实性区2	3	5
P	564137	1		50	核分裂多	50	30	1	10	2	20		1	50	2			C50-B30	2	90	1	10	2		4	5
PM卓	564808	2	20	30	50		20	1	10	2				90	2	40	3		2	70	1	5	2		3	3
P-缺5号及以后片子？	565078	1	100				40	2			35		2	65	3				2	5	1			背景吸附强	2	1
Re	565397	1	80		20		50	1	10	2	45		2	90	2			浆阳为主	1	50	1	30	2		3	1
Re	572619	1	20	80			60	1	35	2	50		2	70	2				2	80	1	30	2		4	2
P0	575225	1	40	20	40		30	2	10	2	20	局部筛区<3%达到强度3	1	80	2				2	90	1	70	2		4	5
P	576315	1	30	50	20		70	2			50		2	80	2				2	90	1	50	2		4	2
P-0-M	579394	1m	40	25	30	5	60	1	30	2				90	2				2	80	2	30	3		5	5
P	583707	2	90	10			50	1	35	2				90	2				2	50	1	30	2		3	1
P0	588154	1	40		60		70	1	30	2	40		2	90	3				2	30	1	5	2		3	5
P	594300	1	10	40		50	80	1	20	2	50		2	60	2			基底样区比例低35	2	90	2				5	5
P卓	594530	2	50	40	5	5	40	1	15	2				40	1	10	2	对照也有膜阳性	0？	70	2				4	5
P	599800	1	5	30	65		50	2			65	实80/占2/3-筛管40/占1/3	3	90	2	20	3		2	40	2			实性区0	3	3
Re	600838	1	95	5			30	2			50		2	90	2				2	70	2				4	1
P	602858	2	95	5			40	1	30	2				50	1				0	75	2				5	1
P0	604277	1	5	70	5	20	40	2	5	3	45		2	80	2	30	3	整体低，膜阳低但也够10%	2	90	2	10	3		5	2
Re	605149	1	5	10	80	5	70	2			70		3	90	2				2	70	2	10	3	实性混合	4	3
P	605476	2	80	15	5		70	1	30	2				90	2				2	70	1	10	2		3	1
P	609615	1	5	5	90		40	1	5	2	75		3	85	3				2	40	1	5	2	实性区2	2	3
Re-0	610392	1	5	90	5		20	2			45		2	80	2			对照也有膜阳性	0？	70	1	30	2		3	2
Re-M	611712	1m	10	10	70	10	40	1	30	2				70	2				2	80	1	50	2	实性混合	4	3
PM	618539	1m			90	10	90	1	50	2				85	2				2	60	1	20	2	实性区2	3	3
P	627768	1	70	15	5	10	20	1	5	2	20		1	80	2				2	60	1	40	2		3	1
P	629464	2	60	35	5		50	2						70	2			浆阳为主	1	70	2	10	3		4	1
P卓	630334	2	5	60	20	15	50	1	20	2				70	2	25	3		2	60	1	30	2	此片S和B成分多	3	5
P0	631111	2	10	20	70		60	1	20	2				75	2	15	3	浆阳为主，膜阳低不够10%	1	80	1	40	2		4	3
P	634434	2	30	10	35	25	60	2						70	2			浆阳为主，膜阳低但也够10%	2	20	1			此片为纯实性区	2	3
P	635698	1	5	65	10	20	80	1	15	2	75		3	40	2			浆阳低够10%，膜阳低不够	1	60	1				3	2
P0	637111	2	10	5	70	15	80	1	40	2				90	2			浆阳为主，膜阳低但也够10%	2	40	2			实性区2	3	3
P	640698	2	15	15	20	50	25	2						80	2				2	25	1				2	4
P	644772	1	10	40	20	30	25	2			35		2	60	2				2	90	2	30	3		5	5
P赵大芬-卓	656430	2		10	90		30	2						80	1	40	2	对照也有膜阳性	0？	20	2			实性区2	3	3
P0改号	660956	1	10	15	65	10	15	2			15		1	30	1			整体低，膜阳低不够10%	1	60	1	40	2		3	3
P	662822	1	10	40	10	40	70	2			70		3	80	2	30	3		2	75	2				4	5
P	664823	2	10	70	10	10	30	2						90	2				2	75	2				4	2
R陈常梅	670684	1	40	15	30	15	70	1	40	2	70		3	90	2				2	60	2	10	3		4	5
P	675818	2	40	10	10	40	70	2						95	2				2	50	1	40	2		3	5
P	681042	2	10	80	10		50	1	10	2				90	2				2	75	2	20	3		4	2
P	681169	2	40	10	50		70	1	20	2				70	1	40	2		2	30	2				3	5
R-冯照花一次病例	683580	1	30	60	10		20	1	2	2	20	染色差。。	1	35	1			整体低，膜阳低不够10%	1	90	1	50	2		4	2
P	684583	2		5	55	40	1	1						70	1	40	3	整体低，膜阳低不够10%	1	10	1			整体弱，鳞状上皮有吸附	2	5
P	686090	1	30	10	30	30	60	1	10	2	60		3	85	2				2	75	2				4	5
P	694556	1	10	30	50	10	30	1	5	2	30		2	65	2				2	40	2				3	3
P	699978	1	10	40	10	40	90	1	10	2	80		3	60	2			浆阳为主，膜阳低够10%	2	90	2				5	5
Re-0	700733	1	10		90		80	1			75		3	90	2			浆阳为主	1	5	2			实性区0	2	3
P卓	706368	2	40	40	10	10	50	1	15	2				70	2			对照也有膜阳性	0	60	1	40	2		3	5
Re-0	711604	1	10	10	80		60	1	10	2	45		2	80	2				2	40	1	10	2		3	3
Re	711803	1	5	90	5		30	1	3	2	30		2	35	1			浆阳极弱没有对照，可以照相	0	80	2	30	3		5	2
P	714087	1	50	10	20	20	50	2			55		2	90	2	40	3	可以照相	2	80	1	60	2		4	1
P	715308	2		10	60	30	80	1						90	1	30	2	SB混合形态	2	80	2	10	3	B为主	5	4
Re-0	716648	1		100			70	1	20	2	50		2	20	2			整体低，膜阳低不够10%	1	90	1	60	3		5	2
P0	716763	1		50	50		40	1	10	2	40		2	60	2	30	3	S80-C30	2	80	1	50	2		4	5
P	723871	1	10		90		60	2			60		3	80	2				2	50	2				4	3
Re	724756	1		90	10		80	1	20	2	80		3	65	2				2	80	2				5	2
P	725547	1			50	50	30	2	10	3	35		2	65	2			浆阳为主，膜阳低不够10%	1	80	1	60	2		4	4
P	725998	1	20	30	30	20	30	2			35		2	70	2			整体弱，膜阳低够10%	2	80	1	40	2		4	5
Re-M	729568	1m	10	90			40	1	20	2				80	2				2	90	2	20	3		5	2
P	731979	1	50	50			60	2			55		2	90	2				2	70	2				4	5
RM赵大芬-卓	734215	2			100		40	1	50	2				10	1			这例是否染色有问题？普遍弱	1	3	2			复发全部为实性型	2	3
RR张伟0	745989	1		20	80		35	2			45		2	80	2				2	85	2	30	3		5	3
PM	754646	1m	30	20	50		70	1	20	2				90	2	10	3		2	70	2	25	3		4	3
P	755024	1	60	40			30	2			30		2	70	2			浆阳为主，膜阳低不够10%	1	80	2				5	5
Re-0	761375	1	20	30	30	20	70	1	40	2	70		3	30	2			SB混合形态，整体低，主要管状膜阳，基底型低10	2	60	2				4	5
P	765133	1	90			10	20	2			30		2	90	1	10	3	浆阳为主，膜阳低够10%	2	50	2				3	1
Re	766750	1	10	20	50	20	30	2			40		2	40	2	20	3	SB混合形态，基底型低20	2	90	2	30	3	SB分叶结构	5	5
Re-M-活检应剔除	772140	2	20		60	20	10	2						60	2				2	80	2			与皮肤移行认为基底型	5	4
P	774095	1	10	30	30	30	60	1	30	2	60		3	70	2			可以照相	2	60	2	10	3	SB结合形态	4	5
P0	775047	1	10		90		50	1	25	2	50		2	80	3			对照也有膜阳性但没肿瘤强	2	75	2				4	3
Re	782143	1	20		80		60	1	25	2	60		3	80	2				2	40	1			此片全为实性型	2	3
P	783854	2	30	20	30	20	40	1	20	2				90	1	30	2		2	60	2				4	4
P	784392	1	10	20	0	70	30	1	5	2	35		2	60	2	20	3	整体弱，膜阳低够10%，实性区热点	2	75	2			实性区2	4	4
P	785096	1	20	40	40		30	2			40		2	70	2				2	75	2	25	3		4	5
P	787297	2		50		50	60	1	30	2				50	2				2	75	2				5	5
RR陈常梅-疑为活检	789704	x		100			60	2						50	2				2	80	2				5	2
	把四种亚型分别做单因素分析，看哪个亚型有预后意义，再把有意义的亚型带入多因素分析，可以设为某亚型为主或某种组合亚型为主
	染色强度，建议参考文献分类或者寻找cutoff值
	已染cyclind1-cd117-TRK

## Sheet: 涎腺对照和其他肿瘤
大类	TYPE	病理号	备注	筛选蜡块号	CYD1-比例	CYD1-强度	CYD1-热点比例	CYD1-热点强度	CYD1-新	CYD1-备注	CYD1-分组-5-40-80-	CD117-比例	CD117-强度	CD117-热点比例	CD117-热点强度	CD117-备注	CD117分组	NFIB-比例	NFIB-强度	NFIB-热点比例	NFIB-热点强度	NFIB-备注	TRK-比例	TRK-强度	TRK-热点比例	TRK-热点强度	TRK-备注	TRK分组-50-75-	TRK分组简
粘表	2	730338			10	2			40		1	5	1			多是导管分化区域阳性	0						1	1				2	1
粘表	2	741294			70	2			75		2	10	2			浆阳	1						2	1			局部弱浆阳	2	1
粘表	2	755757			20	1	5	2	15		1	70	2	30	3	鳞化区膜阳多	2						50	1			均匀弱浆阳	3	2
粘表	2	758717			20	2			35		2	10	2			膜阳区5%为鳞化区	0						3	1				2	1
腺泡	3	777135			40	1	20	2	40		2	40	2				2						30	2				3	2
腺泡	3	810344			60	2			75		2	0					0						5	2				3	2
腺泡	3	828691			50	2	10	3	50		2	0					0						5	1			内界膜有点着色	2	1
腺泡	3	884347			30	2			50		2	35	2				2						20	1			正常涎腺背景强度1	2	1
腺泡	3	903087			60	1	5	2	60		1	0					0	95	2				70	2				4	2
嗜酸	4	838243			75	2			85		2	5	1				0						10	1			均匀弱浆阳为主	2	1
基底	5	838297			40	1	30	2	30		1	30	2	5	2	膜阳低于10	1						30	2			纤维间质强度2	3	2
基底	5	842982			40	1	10	2	35		1	50					2						10	2			正常涎腺背景强度1，间质强度2	3	2
基底	5	873821			50	1	20	2	45		1	25	2			膜阳低于10	1						40	2				3	2
基底	5	917473			70	1	10	2	50		1	60	2				2	90	2				25	1	10	2	纤维间质强度2	3	2
多形	6	890767			35	2			45		1	50	2				2						60	2			似为肌上皮分化区域+	4	2
多形	6	915702			50	2			50		2	50	2				2	95	2				30	1	5	2		3	2
warthin	7	897621			25	1	3	2	30		0	0					0										上皮表面吸附性着色	2	1
warthin	7	899884			10	1	5	2	10		1	5	2				0										上皮表面吸附性着色	2	1
warthin	7	903252			20	1	5	2	15		1	0					0										上皮表面吸附性着色	2	1
warthin	7	906432			30	1	5	2	25	热点为鳞化区	1	10	2			膜阳低于10	1	95	1	40	2	非嗜酸上皮着色强					上皮表面和组织细胞吸附性着色	2	1
warthin	7	910863			5	1			20		0	60	2				2										上皮表面吸附性着色	2	1
		CD117与腺泡、嗜酸细胞腺瘤、粘表和warthin瘤有差异，与基底和多形性腺瘤无差异

## Sheet: Sheet1
		0	1+	2+					肿瘤类型(p=0.001)	腺样囊性癌	粘液表皮样癌	腺泡细胞癌	嗜酸细胞腺瘤	基底细胞腺瘤	多形性腺瘤	Warthin瘤
肿瘤类型(p=0.001)									程度17	100	4	5	1	4	2	5
腺样囊性癌	100	9（50%）	18（18.6%）	73（10%）					0	9（50%）	2（0%）	3（70%）	1（10%）	0（10%）	0	3（60%）
粘液表皮样癌	4	2（0%）	1（14.3%）	1（35%）					1+	18（18.6%）	1（14.3%）	0（28.6%）	0（8.6%）	2（30%）	0	1（72.9%）
腺泡细胞癌	5	3（70%）	0（28.6%）	2（5%）					2+	73（10%）	1（35%）	2（5%）	0（10%）	2（40%）	2	1（45%）
嗜酸细胞腺瘤	1	1（10%）	0（8.6%）	0（10%）
基底细胞腺瘤	4	0（10%）	2（30%）	2（40%）
多形性腺瘤	2	0	0	2
Warthin瘤	5	3（60%）	1（72.9%）	1（45%）

## Sheet: Sheet2
病理号（705213之后在麦迪库）	病理号	CYD1-新	组25-50-	组30-60-	分级新加-30%S	分级新加-30%S	分级12与3	组3060简	组2550简	组3070简
498757	498757	40	2	2	3	3	2	1	1	1	0
500317	500317	60	3	3	2	2	1	2	3	1	0
503592	503592	30	2	2	1	1	1	1	1	1	0
504458	504458	60	3	3	2	2	1	2	3	1	0
516975	516975	75	3	3	3	3	2	2	3	2	0
518891	518891	60	3	3	2	2	1	2	3	1	0
524519	524519	55	3	2	2	2	1	1	3	1	0
525012	525012	40	2	2	2	2	1	1	1	1	0
526900	526900	20	1	1	3	3	2	1	1	1	0
531053	531053	35	2	2	2	2	1	1	1	1	0
543148	543148	40	2	2	2	2	1	1	1	1	0
548003	548003	35	2	2	1	1	1	1	1	1	0
553547	553547	30	2	2	1	1	1	1	1	1	0
558332	558332	50	3	2	3	3	2	1	3	1	0
558393	558393	40	2	2	2	2	1	1	1	1	0
564137	564137	20	1	1	2	2	1	1	1	1	0
565078	565078	35	2	2	1	1	1	1	1	1	0
565397	565397	45	2	2	2	2	1	1	1	1	0
572619	572619	50	3	2	1	1	1	1	3	1	0
575225	575225	20	1	1	3	3	2	1	1	1	0
576315	576315	50	3	2	2	2	1	1	3	1	0
588154	588154	40	2	2	3	3	2	1	1	1	0
594300	594300	50	3	2	2	2	1	1	3	1	0
599800	599800	65	3	3	3	3	2	2	3	1	0
600838	600838	50	3	2	1	1	1	1	3	1	0
604277	604277	45	2	2	2	2	1	1	1	1	0
605149	605149	70	3	3	3	3	2	2	3	2	0
609615	609615	75	3	3	3	3	2	2	3	2	0
610392	610392	45	2	2	2	2	1	1	1	1	0
627768	627768	20	1	1	2	2	1	1	1	1	0
635698	635698	75	3	3	2	2	1	2	3	2	0
644772	644772	35	2	2	2	2	1	1	1	1	0
660956	660956	15	1	1	3	3	2	1	1	1	0
662822	662822	70	3	3	2	2	1	2	3	2	0
670684	670684	70	3	3	3	3	2	2	3	2	0
683580	683580	20	1	1	2	2	1	1	1	1	0
686090	686090	60	3	3	3	3	2	2	3	1	0
694556	694556	30	2	2	3	3	2	1	1	1	0
699978	699978	80	3	3	2	2	1	2	3	2	0
700733	700733	75	3	3	3	3	2	2	3	2	0
711604	711604	45	2	2	3	3	2	1	1	1	0
711803	711803	30	2	2	2	2	1	1	1	1	0
714087	714087	55	3	2	2	2	1	1	3	1	0
716648	716648	50	3	2	2	2	1	1	3	1	0
716763	716763	40	2	2	3	3	2	1	1	1	0
723871	723871	60	3	3	3	3	2	2	3	1	0
724756	724756	80	3	3	2	2	1	2	3	2	0
725547	725547	35	2	2	3	3	2	1	1	1	0
725998	725998	35	2	2	3	3	2	1	1	1	0
731979	731979	55	3	2	1	1	1	1	3	1	0
745989	745989	45	2	2	3	3	2	1	1	1	0
755024	755024	30	2	2	1	1	1	1	1	1	0
761375	761375	70	3	3	3	3	2	2	3	2	0
765133	765133	30	2	2	2	2	1	1	1	1	0
766750	766750	40	2	2	3	3	2	1	1	1	0
774095	774095	60	3	3	3	3	2	2	3	1	0
775047	775047	50	3	2	3	3	2	1	3	1	0
782143	782143	60	3	3	3	3	2	2	3	1	0
784392	784392	35	2	2	2	2	1	1	1	1	0
785096	785096	40	2	2	3	3	2	1	1	1	0

## Sheet: HE&IHC
ID	nuclear atypia	stroma	architecture	cytoplasm	comedonecrosis	mitosis	tubular%	cribriform%	solid%	sclerosis%	grade	Calponin	calponin	CK5/6	CK5/6	P63	P63	CK7	CK7	S100	S100	P53	P53	Ki67	ki67
516975	severe	myxoid/hyaline	small solid nest	scant	moderate	<5/hpf	10		90		3	0.02	0	0.7	1	0	0	0.95	1	0.85	1	0.05	0	0.6	1
558332	moderate	myxoid/hyaline	mixed form	scant	absence	<5/hpf	10	30	40	20	3	0.5	1	0.8	1	0.4	1	0.6	1	0.2	1	0.3	0	0.2	0
588154	severe	myxoid/hyaline	small solid nest	scant	moderate	<5/hpf	15	15	70		3	0.05	0	0.3	1	0.08	0	0.9	1	0.2	1	0.5	0	0.2	0
599800	severe	desmoplastic	big solid nest	scant	focal	<5/hpf	5	30	55	10	3	0.01	0	0.2	1	0.2	0	0.8	1	0.08	0	70%strong	1	0.3	1
660956	moderate	myxoid/hyaline	mixed form	scant	absence	<5/hpf	10	15	65	10	3	0.35	1	0.75	1	0.9	1	0.8	1	0.75	1	0.4	0	0.2	0
694556	severe	desmoplastic	big solid nest	scant	moderate	5-10/hpf	10	30	50	10	3	0.15	1	0.6	1	0.05	0	0.95	1	0.4	1	0.6	0	0.35	1
716763	severe	desmoplastic	big solid nest	scant	focal	<5/hpf		50	50		3	0.1	1	0.1	0	0.08	0	0.2	1	0.3	1	95%strong	1	0.1	0
723871	moderate	myxoid/hyaline	small solid nest	scant	absence	<5/hpf	10	10	70	10	3	0.3	1	0.3	1	0.5	1	0.7	1	0.3	1	0.7	0	0.2	0
775047	moderate	myxoid/hyaline	cords	scant	absence	<5/hpf	10		90		3	0.4	1	0.9	1	0.5	1	0.6	1	0.08	0	0.7	0	0.15	0
785096	moderate	myxoid/hyaline	mixed form	scant	focal	5-10/hpf	20	40	40		3	0.1	1	0.9	1	0.4	1	0.35	1	0	0	0.8	0	0.2	0
380895	moderate	myxoid/hyaline	mixed form	scant	focal	<5/hpf	20	10	60	10	3	0.1	1	0.9	1	0.2	1	0.3	1	0.05	0	0.7	0	0.2	0
383834	moderate	myxoid/hyaline	mixed form	scant	moderate	<5/hpf	25	35	35	5	3	0.2	1	0.4	1	0.25	1	0.5	1	0.15	1	0.4	0	0.05	0
387615	moderate	desmoplastic	big solid nest	scant	extensive	>10/hpf	3	2	90	5	3	0	0	0.15	1	0.02	0	0.6	1	0.01	0	0.6	0	0.35	1
427250	severe	desmoplastic	big solid nest	moderate	extensive	5-10/hpf	5	10	65	10	3	0.05	0	0.5	1	0.2	1	0.6	1	0.15	1	0.05	0	0.15	0
427337	moderate	myxoid/hyaline	big solid nest	scant	moderate	5-10/hpf	2	10	55	33	3	0.15	1	0.9	1	0	0	0.75	1	1	1	0.9	0	0.25	1
429727	moderate	myxoid/hyaline	small solid nest	scant	focal	<5/hpf	10		90		3	0	0	0.4	1	0.02	0	0.7	1	0.05	0	0.2	0	0.25	1
431954	moderate	myxoid/hyaline	mixed form	scant	moderate	5-10/hpf		30	35	35	3	0.05	0	0.7	1	0.95	1	0.5	1	0	0	0.75	0	0.2	0
434226	severe	desmoplastic	big solid nest	scant	moderate	<5/hpf	5		90	5	3	0.03	0	0.1	0	0.01	0	0.15	1	0.1	1	0	1	0.2	0
442676	moderate	myxoid/hyaline	mixed form	scant	moderate	5-10/hpf	5	30	55	10	3	0	0	0.5	1	0.15	1	0.6	1	0.05	0	0.2	0	0.1	0
444077	severe	myxoid/hyaline	small solid nest	scant	moderate	5-10/hpf	10		90		3	0.05	0	0.3	1	0.05	0	0.4	1	0.8	1	0.3	0	0.2	0
454115	moderate	myxoid/hyaline	big solid nest	scant	absence	5-10/hpf	5	5	90		3	0.05	0	0.85	1	0.05	0	0.8	1	0.15	1	0.9	0	0.3	1
463191	moderate	myxoid/hyaline	mixed form	scant	absence	<5/hpf	5	20	55	20	3	0.15	1	0.9	1	0.3	1	0.7	1	0.4	1	0.6	0	0.2	0
475841	moderate	myxoid/hyaline	mixed form	scant	absence	<5/hpf	10	20	40	30	3	0.6	1	0.6	1	0.5	1	0.8	1	0.6	1	0.6	0	0.4	1
490362	moderate	myxoid/hyaline	mixed form	scant	focal	<5/hpf	5	30	35	30	3	0.2	1	0.9	1	0.7	1	0.2	1	0.15	1	0.7	0	0.05	0
597726	severe	desmoplastic	big solid nest	moderate	focal	5-10/hpf	5	5	90		3	0.05	0	0.3	1	0.05	0	0.75	1	0.08	0	95%strong	1	0.25	1
643626	moderate	myxoid/hyaline	cords	scant	absence	<5/hpf	5		95		3	0.2	1	0.35	1	0.08	0	0.95	1	0.25	1	0.7	0	0.3	1
													0:<10%		0:<10%		0:<10%		0:<10%		0:<10%		0:scattered		0:<=20%
													1:>=10%		1:>=10%		1:>=10%		1:>=10%		1:>=10%		1:aberrant		1:>20%
